# Supplementary material for: Prediction of patient admission and readmission in adults from a Colombian cohort with bipolar disorder using artificial intelligence
Source: Front Psychiatry. 2023 Dec 21;14:1266548. doi: 10.3389/fpsyt.2023.1266548 (PMC10764573; doi:10.3389/fpsyt.2023.1266548)
Supplement: Supplementary file 1 [file Table_1.XLSX]

## Sheet: Hoja1
Supplementary Table 1: Selection of study variables
Category	Variables (n=47)	Admission			Readmission
		Data source availability and plausibility (n=29)	Completeness analysis and clinical expertise (n=18)	Application of feature selectors (n=7)	Data source availability and plausibility (n=33)	Completeness analysis and clinical expertise (n=21)	Application of feature selectors (n=11)
Sociodemographic	Sex
	Age
	Marital status
	Education level
	Employment status
	Health plan
	Health plan / enrollment date
	Healthcare regime
	Type of user
	Residence (region)
	Assigned provider
	Living alone
	Presence of caregiver
	Armed conflict victim
	Disability condition
	Socioeconomic status
Psychiatric history	Suicide attempt
	Alcohol use
	Cannabis use
	Cocaine use
	Stimulant use
	Sedative use
	Hallucinogen use
	Opioid use
	Use of other psychoactive substances
	Borderline personality disorder features
	Uncontrollable aggression
	Disease denial
	Paranoid delusions
	Warning signs education
Medical history	Hypertension
	COPD
	Hepatitis
	Hypothyroidism
	Two or more medical comorbidities
	Pregnancy
Admission	Previous disturbing experiences
	Place of origin (placeholder)
	Admission associated with manic episode
	Admission associated with self-injury
	Cause of discharge
Psychiatric and medical visits	No. Outpatient follow-ups
	Psychiatric emergency visits
	Medical emergency visits
	No. Hospitalizations due to medical conditions
Medicines	Treatment plan
	Mood-stabilizing medication
COPD: Chronic Obstructive Pulmonary Disease
	Variables marked with this color cleared the filter indicated in the column.
	These variables pertained to characteristics of a prior admission and are only used in the readmission model.
